# Supplementary material for: Rationality of Time-Dependent Antimicrobial Use in Intensive Care Units in China: A Nationwide Cross-Sectional Survey
Source: Front Med (Lausanne). 2021 Feb 17;8:584813. doi: 10.3389/fmed.2021.584813 (PMC7925833; doi:10.3389/fmed.2021.584813)
Supplement: Supplementary file 1 [file Data_Sheet_1.ZIP]

Archive with 3 entries (3 files):
- Figure 2A.html
- Figure 2B.html
- Figure 2C.html
